# Supplementary material for: The Genotype-Phenotype Correlation in Human 5α-Reductase Type 2 Deficiency: Classified and Analyzed from a SRD5A2 Structural Perspective
Source: Int J Mol Sci. 2023 Feb 7;24(4):3297. doi: 10.3390/ijms24043297 (PMC9966410; doi:10.3390/ijms24043297)
Supplement: Supplementary file 1 [file ijms-24-03297-s001.zip]

Archive with 1 entries (1 files):
- ijms-2202006-supplementary.pdf
